# Supplementary material for: Loss of Polycomb Repressive Complex 2 Function Alters Digestive Organ Homeostasis and Neuronal Differentiation in Zebrafish
Source: Cells. 2021 Nov 12;10(11):3142. doi: 10.3390/cells10113142 (PMC8620594; doi:10.3390/cells10113142)
Supplement: Supplementary file 1 [file cells-10-03142-s001.zip]

Archive with 1 entries (1 files):
- cells-1438961-supplementary.pdf
